# Supplementary material for: Productivity change of national health systems in the WHO Eastern Mediterranean region: application of DEA-based Malmquist productivity index
Source: Glob Health Res Policy. 2018 Aug 1;3:22. doi: 10.1186/s41256-018-0077-8 (PMC6069987; doi:10.1186/s41256-018-0077-8)
Supplement: Supplementary file 1 — DEA Analysis. (TXT 27 kb) [file 41256_2018_77_MOESM1_ESM.txt]

 Results from DEAP Version 2.1
 
Instruction file = eff1-ins.txt
Data file          = eff1-dta.txt
 
 Output orientated Malmquist DEA
 

 DISTANCES SUMMARY


 year =     1

   firm      crs te rel to tech in yr      vrs
    no.      ************************       te
              t-1         t       t+1
 
     1     0.000     0.575     0.837     0.742
     2     0.000     0.067     0.134     1.000
     3     0.000     0.471     0.749     0.750
     4     0.000     0.191     0.380     0.895
     5     0.000     0.127     0.256     0.929
     6     0.000     1.000     2.010     1.000
     7     0.000     0.123     0.248     0.964
     8     0.000     0.041     0.083     0.983
     9     0.000     0.096     0.194     0.986
    10     0.000     0.095     0.190     0.939
    11     0.000     0.322     0.615     0.932
    12     0.000     0.081     0.163     0.997
    13     0.000     0.723     1.053     0.905
    14     0.000     0.024     0.047     1.000
    15     0.000     0.072     0.144     0.965
    16     0.000     0.553     0.961     0.798
    17     0.000     0.454     0.913     1.000
    18     0.000     0.223     0.447     1.000
    19     0.000     0.041     0.083     1.000
    20     0.000     0.302     0.529     0.768

 mean      0.000     0.279     0.502     0.928

 year =     2

   firm      crs te rel to tech in yr      vrs
    no.      ************************       te
              t-1         t       t+1
 
     1     0.587     0.855     0.948     1.000
     2     0.072     0.144     0.115     1.000
     3     0.417     0.674     0.674     0.774
     4     0.196     0.393     0.316     0.901
     5     0.118     0.237     0.189     0.948
     6     0.501     1.000     0.809     1.000
     7     0.116     0.233     0.185     0.962
     8     0.044     0.088     0.070     0.982
     9     0.095     0.190     0.151     0.985
    10     0.117     0.235     0.187     0.943
    11     0.307     0.589     0.495     0.934
    12     0.086     0.173     0.137     0.997
    13     0.687     1.000     1.109     1.000
    14     0.024     0.049     0.039     1.000
    15     0.074     0.149     0.118     0.962
    16     0.487     0.857     0.787     0.862
    17     0.484     0.974     0.774     1.000
    18     0.200     0.403     0.320     1.000
    19     0.043     0.087     0.069     1.000
    20     0.306     0.546     0.495     0.771

 mean      0.248     0.444     0.399     0.951

 year =     3

   firm      crs te rel to tech in yr      vrs
    no.      ************************       te
              t-1         t       t+1
 
     1     0.863     0.957     0.989     1.000
     2     0.150     0.119     0.116     1.000
     3     0.616     0.608     0.629     0.739
     4     0.389     0.310     0.320     0.905
     5     0.219     0.174     0.172     0.947
     6     1.258     1.000     1.034     1.000
     7     0.221     0.175     0.171     0.955
     8     0.094     0.075     0.073     0.981
     9     0.199     0.158     0.154     0.990
    10     0.275     0.219     0.213     0.950
    11     0.586     0.490     0.507     0.939
    12     0.193     0.154     0.150     1.000
    13     0.801     0.875     0.903     0.898
    14     0.061     0.048     0.047     1.000
    15     0.146     0.116     0.113     0.958
    16     0.821     0.751     0.776     0.823
    17     1.005     0.799     0.777     1.000
    18     0.388     0.309     0.310     1.000
    19     0.097     0.077     0.075     1.000
    20     0.561     0.500     0.517     0.774

 mean      0.447     0.396     0.402     0.943

 year =     4

   firm      crs te rel to tech in yr      vrs
    no.      ************************       te
              t-1         t       t+1
 
     1     0.968     1.000     1.017     1.000
     2     0.122     0.118     0.134     1.000
     3     0.597     0.617     0.642     0.745
     4     0.284     0.290     0.320     0.903
     5     0.166     0.162     0.183     0.947
     6     1.028     1.000     1.129     1.000
     7     0.181     0.177     0.198     0.960
     8     0.075     0.073     0.083     0.980
     9     0.148     0.144     0.162     0.988
    10     0.222     0.216     0.244     0.953
    11     0.435     0.449     0.490     0.940
    12     0.162     0.158     0.178     1.000
    13     0.780     0.806     0.819     0.908
    14     0.051     0.050     0.056     1.000
    15     0.106     0.103     0.116     0.954
    16     0.579     0.599     0.637     0.755
    17     0.825     0.802     0.906     1.000
    18     0.286     0.284     0.314     1.000
    19     0.078     0.076     0.086     1.000
    20     0.442     0.457     0.490     0.778

 mean      0.377     0.379     0.410     0.941

 year =     5

   firm      crs te rel to tech in yr      vrs
    no.      ************************       te
              t-1         t       t+1
 
     1     0.984     1.000     1.195     1.000
     2     0.117     0.132     0.138     1.000
     3     0.539     0.563     0.655     0.713
     4     0.285     0.315     0.349     0.905
     5     0.154     0.173     0.188     0.947
     6     0.904     1.000     1.109     1.000
     7     0.161     0.181     0.198     0.960
     8     0.076     0.085     0.089     0.980
     9     0.129     0.146     0.153     0.988
    10     0.218     0.247     0.261     0.958
    11     0.414     0.452     0.503     0.945
    12     0.143     0.161     0.169     0.995
    13     0.780     0.793     0.948     0.915
    14     0.055     0.062     0.065     1.000
    15     0.099     0.112     0.119     0.951
    16     0.440     0.469     0.534     0.744
    17     0.790     0.892     0.941     1.000
    18     0.264     0.295     0.325     1.000
    19     0.076     0.086     0.090     1.000
    20     0.525     0.566     0.638     0.786

 mean      0.358     0.387     0.433     0.939

 year =     6

   firm      crs te rel to tech in yr      vrs
    no.      ************************       te
              t-1         t       t+1
 
     1     0.820     0.976     0.922     1.000
     2     0.129     0.135     0.146     1.000
     3     0.523     0.606     0.601     0.720
     4     0.303     0.336     0.363     0.906
     5     0.164     0.176     0.191     0.950
     6     0.904     1.000     1.076     1.000
     7     0.166     0.181     0.195     0.958
     8     0.096     0.101     0.109     0.980
     9     0.147     0.154     0.166     0.992
    10     0.274     0.287     0.311     0.960
    11     0.433     0.482     0.514     0.952
    12     0.180     0.189     0.204     1.000
    13     0.811     0.967     0.913     0.974
    14     0.076     0.079     0.085     1.000
    15     0.127     0.134     0.146     0.953
    16     0.374     0.426     0.436     0.750
    17     0.954     1.000     1.084     1.000
    18     0.283     0.309     0.334     1.000
    19     0.082     0.086     0.093     1.000
    20     0.536     0.602     0.631     0.793

 mean      0.369     0.411     0.426     0.944

 year =     7

   firm      crs te rel to tech in yr      vrs
    no.      ************************       te
              t-1         t       t+1
 
     1     0.743     0.706     0.720     0.764
     2     0.118     0.128     0.123     1.000
     3     0.639     0.636     0.639     0.735
     4     0.313     0.338     0.330     0.908
     5     0.144     0.156     0.152     0.957
     6     0.323     0.347     0.340     0.919
     7     0.164     0.177     0.173     0.961
     8     0.057     0.062     0.060     0.979
     9     0.154     0.166     0.161     1.000
    10     0.169     0.182     0.176     0.951
    11     0.446     0.476     0.468     0.962
    12     0.131     0.142     0.137     0.994
    13     1.059     1.000     1.025     1.000
    14     0.058     0.062     0.060     1.000
    15     0.094     0.102     0.100     0.946
    16     0.418     0.429     0.427     0.755
    17     0.927     1.000     0.972     1.000
    18     0.273     0.295     0.288     1.000
    19     0.073     0.079     0.076     1.000
    20     0.571     0.603     0.595     0.800

 mean      0.344     0.354     0.351     0.932

 year =     8

   firm      crs te rel to tech in yr      vrs
    no.      ************************       te
              t-1         t       t+1
 
     1     0.692     0.704     0.713     0.750
     2     0.133     0.129     0.142     1.000
     3     0.513     0.514     0.539     0.743
     4     0.340     0.331     0.369     0.911
     5     0.143     0.140     0.156     0.967
     6     0.410     0.402     0.443     0.927
     7     0.202     0.197     0.220     0.965
     8     0.094     0.091     0.099     0.976
     9     0.164     0.158     0.174     0.998
    10     0.186     0.180     0.202     0.952
    11     0.602     0.591     0.649     0.977
    12     0.147     0.142     0.160     0.996
    13     0.980     1.000     1.013     1.000
    14     0.074     0.071     0.080     1.000
    15     0.116     0.113     0.127     0.951
    16     0.475     0.473     0.505     0.767
    17     1.035     1.000     1.124     1.000
    18     0.273     0.266     0.298     1.000
    19     0.085     0.083     0.092     0.999
    20     0.617     0.608     0.663     0.807

 mean      0.364     0.360     0.388     0.934

 year =     9

   firm      crs te rel to tech in yr      vrs
    no.      ************************       te
              t-1         t       t+1
 
     1     0.776     0.790     0.740     0.821
     2     0.137     0.152     0.149     1.000
     3     0.501     0.527     0.502     0.781
     4     0.313     0.349     0.341     0.933
     5     0.141     0.158     0.154     0.975
     6     0.424     0.467     0.455     0.951
     7     0.197     0.220     0.215     0.968
     8     0.091     0.099     0.097     0.975
     9     0.163     0.179     0.177     0.996
    10     0.276     0.301     0.297     0.961
    11     0.414     0.454     0.441     1.000
    12     0.165     0.186     0.182     1.000
    13     0.990     1.000     0.942     1.000
    14     0.072     0.081     0.079     1.000
    15     0.102     0.114     0.112     0.950
    16     0.483     0.518     0.498     0.798
    17     0.919     1.000     0.985     1.000
    18     0.241     0.270     0.265     1.000
    19     0.087     0.096     0.095     0.998
    20     0.748     0.820     0.796     0.860

 mean      0.362     0.389     0.376     0.948

 year =    10

   firm      crs te rel to tech in yr      vrs
    no.      ************************       te
              t-1         t       t+1
 
     1     0.709     0.666     0.695     0.828
     2     0.115     0.113     0.170     1.000
     3     0.503     0.480     0.574     0.841
     4     0.327     0.320     0.467     0.949
     5     0.170     0.166     0.242     0.981
     6     0.267     0.260     0.365     0.922
     7     0.229     0.224     0.327     0.971
     8     0.098     0.097     0.146     0.975
     9     0.185     0.182     0.274     1.000
    10     0.166     0.164     0.245     0.949
    11     0.433     0.421     0.584     1.000
    12     0.188     0.185     0.274     1.000
    13     1.070     1.000     1.025     1.000
    14     0.073     0.072     0.106     1.000
    15     0.101     0.099     0.147     0.947
    16     0.526     0.506     0.647     0.870
    17     1.156     1.000     1.653     1.000
    18     0.256     0.251     0.369     1.000
    19     0.103     0.101     0.152     0.997
    20     0.715     0.695     0.969     0.960

 mean      0.370     0.350     0.472     0.960

 year =    11

   firm      crs te rel to tech in yr      vrs
    no.      ************************       te
              t-1         t       t+1
 
     1     0.694     0.741     0.724     0.835
     2     0.100     0.151     0.147     1.000
     3     0.456     0.551     0.529     0.839
     4     0.310     0.452     0.434     0.956
     5     0.183     0.267     0.256     0.987
     6     0.216     0.308     0.292     0.889
     7     0.246     0.360     0.347     0.981
     8     0.100     0.151     0.148     0.977
     9     0.191     0.289     0.284     1.000
    10     0.207     0.311     0.304     0.970
    11     0.420     0.585     0.553     1.000
    12     0.176     0.260     0.253     1.000
    13     0.984     1.000     1.011     1.000
    14     0.070     0.104     0.101     1.000
    15     0.089     0.131     0.127     0.945
    16     0.489     0.630     0.600     0.871
    17     0.610     1.000     1.027     1.000
    18     0.242     0.357     0.345     1.000
    19     0.092     0.138     0.135     0.997
    20     0.710     0.995     0.940     1.000

 mean      0.329     0.439     0.428     0.962

 year =    12

   firm      crs te rel to tech in yr      vrs
    no.      ************************       te
              t-1         t       t+1
 
     1     0.725     0.705     0.000     0.828
     2     0.135     0.132     0.000     1.000
     3     0.465     0.446     0.000     0.819
     4     0.435     0.419     0.000     0.951
     5     0.218     0.210     0.000     0.986
     6     0.357     0.342     0.000     0.865
     7     0.346     0.333     0.000     0.978
     8     0.128     0.126     0.000     0.977
     9     0.303     0.298     0.000     1.000
    10     0.352     0.346     0.000     0.981
    11     0.567     0.536     0.000     1.000
    12     0.204     0.198     0.000     1.000
    13     1.021     1.000     0.000     1.000
    14     0.099     0.096     0.000     1.000
    15     0.115     0.112     0.000     0.942
    16     0.626     0.596     0.000     0.873
    17     0.727     0.744     0.000     1.000
    18     0.364     0.352     0.000     1.000
    19     0.127     0.124     0.000     0.998
    20     1.060     1.000     0.000     1.000

 mean      0.419     0.406     0.000     0.960
 
 [Note that t-1 in year 1 and t+1 in the final year are not defined]


 MALMQUIST INDEX SUMMARY

 year =     2

   firm   effch  techch    pech    sech   tfpch
 
     1   1.487   0.687   1.347   1.104   1.021
     2   2.164   0.497   1.000   2.164   1.077
     3   1.429   0.625   1.031   1.385   0.892
     4   2.058   0.500   1.006   2.045   1.030
     5   1.866   0.497   1.021   1.828   0.928
     6   1.000   0.499   1.000   1.000   0.499
     7   1.885   0.497   0.998   1.889   0.938
     8   2.142   0.497   0.999   2.143   1.065
     9   1.974   0.497   1.000   1.975   0.982
    10   2.487   0.497   1.004   2.477   1.237
    11   1.829   0.522   1.001   1.827   0.955
    12   2.127   0.497   1.000   2.127   1.058
    13   1.384   0.687   1.105   1.253   0.950
    14   2.079   0.497   1.000   2.079   1.034
    15   2.079   0.497   0.997   2.085   1.034
    16   1.550   0.572   1.079   1.436   0.886
    17   2.143   0.497   1.000   2.143   1.066
    18   1.809   0.497   1.000   1.809   0.900
    19   2.107   0.497   1.000   2.107   1.048
    20   1.806   0.567   1.003   1.800   1.023

 mean    1.834   0.528   1.027   1.786   0.969

 year =     3

   firm   effch  techch    pech    sech   tfpch
 
     1   1.119   0.902   1.000   1.119   1.009
     2   0.828   1.258   1.000   0.828   1.041
     3   0.903   1.005   0.955   0.946   0.908
     4   0.788   1.249   1.005   0.785   0.985
     5   0.734   1.258   0.999   0.734   0.923
     6   1.000   1.247   1.000   1.000   1.247
     7   0.753   1.258   0.993   0.758   0.947
     8   0.849   1.258   0.998   0.851   1.068
     9   0.829   1.258   1.004   0.826   1.043
    10   0.928   1.258   1.008   0.921   1.168
    11   0.832   1.193   1.005   0.828   0.992
    12   0.890   1.258   1.003   0.887   1.119
    13   0.875   0.909   0.898   0.974   0.795
    14   0.983   1.258   1.000   0.983   1.237
    15   0.779   1.258   0.996   0.782   0.980
    16   0.876   1.092   0.955   0.917   0.956
    17   0.821   1.258   1.000   0.821   1.032
    18   0.767   1.258   1.000   0.767   0.965
    19   0.883   1.258   1.000   0.883   1.110
    20   0.916   1.113   1.005   0.912   1.019

 mean    0.863   1.184   0.991   0.871   1.022

 year =     4

   firm   effch  techch    pech    sech   tfpch
 
     1   1.045   0.968   1.000   1.045   1.011
     2   0.991   1.028   1.000   0.991   1.019
     3   1.013   0.968   1.007   1.006   0.981
     4   0.936   0.973   0.998   0.938   0.911
     5   0.930   1.021   0.999   0.931   0.950
     6   1.000   0.997   1.000   1.000   0.997
     7   1.008   1.023   1.005   1.003   1.031
     8   0.979   1.028   0.999   0.980   1.007
     9   0.911   1.028   0.999   0.912   0.936
    10   0.988   1.028   1.003   0.985   1.016
    11   0.916   0.968   1.001   0.915   0.886
    12   1.025   1.028   1.000   1.025   1.054
    13   0.922   0.968   1.011   0.911   0.892
    14   1.036   1.028   1.000   1.036   1.065
    15   0.889   1.028   0.995   0.893   0.914
    16   0.798   0.968   0.917   0.870   0.772
    17   1.004   1.028   1.000   1.004   1.033
    18   0.919   1.002   1.000   0.919   0.921
    19   0.991   1.028   1.000   0.991   1.019
    20   0.914   0.968   1.005   0.909   0.884

 mean    0.959   1.004   0.997   0.962   0.962

 year =     5

   firm   effch  techch    pech    sech   tfpch
 
     1   1.000   0.984   1.000   1.000   0.984
     2   1.114   0.885   1.000   1.114   0.987
     3   0.913   0.959   0.958   0.953   0.875
     4   1.088   0.906   1.002   1.086   0.986
     5   1.071   0.886   1.000   1.070   0.949
     6   1.000   0.894   1.000   1.000   0.894
     7   1.027   0.889   1.000   1.027   0.913
     8   1.167   0.885   1.000   1.166   1.033
     9   1.014   0.885   0.999   1.015   0.898
    10   1.143   0.885   1.005   1.138   1.012
    11   1.006   0.917   1.005   1.000   0.922
    12   1.021   0.885   0.995   1.026   0.904
    13   0.984   0.984   1.008   0.977   0.968
    14   1.240   0.885   1.000   1.240   1.097
    15   1.089   0.885   0.997   1.092   0.964
    16   0.783   0.940   0.986   0.794   0.735
    17   1.112   0.885   1.000   1.112   0.984
    18   1.039   0.900   1.000   1.039   0.935
    19   1.125   0.885   1.000   1.125   0.996
    20   1.238   0.930   1.010   1.226   1.151

 mean    1.053   0.907   0.998   1.055   0.956

 year =     6

   firm   effch  techch    pech    sech   tfpch
 
     1   0.976   0.838   1.000   0.976   0.818
     2   1.027   0.954   1.000   1.027   0.979
     3   1.077   0.861   1.010   1.067   0.928
     4   1.065   0.902   1.001   1.064   0.961
     5   1.017   0.928   1.003   1.014   0.943
     6   1.000   0.903   1.000   1.000   0.903
     7   0.995   0.917   0.998   0.997   0.913
     8   1.183   0.954   1.000   1.183   1.128
     9   1.054   0.954   1.005   1.049   1.005
    10   1.162   0.949   1.003   1.160   1.103
    11   1.066   0.899   1.007   1.059   0.958
    12   1.174   0.954   1.005   1.168   1.120
    13   1.219   0.837   1.064   1.146   1.021
    14   1.277   0.954   1.000   1.277   1.218
    15   1.195   0.947   1.002   1.193   1.132
    16   0.908   0.878   1.007   0.902   0.797
    17   1.121   0.951   1.000   1.121   1.066
    18   1.049   0.912   1.000   1.049   0.956
    19   1.006   0.954   1.000   1.006   0.960
    20   1.064   0.889   1.009   1.054   0.945

 mean    1.078   0.916   1.006   1.072   0.987

 year =     7

   firm   effch  techch    pech    sech   tfpch
 
     1   0.723   1.056   0.764   0.946   0.764
     2   0.943   0.927   1.000   0.943   0.873
     3   1.048   1.007   1.021   1.027   1.056
     4   1.007   0.926   1.003   1.004   0.932
     5   0.882   0.924   1.008   0.875   0.814
     6   0.347   0.930   0.919   0.377   0.323
     7   0.980   0.924   1.003   0.977   0.906
     8   0.613   0.927   0.999   0.614   0.568
     9   1.081   0.927   1.008   1.073   1.001
    10   0.634   0.925   0.991   0.640   0.587
    11   0.989   0.937   1.011   0.978   0.927
    12   0.749   0.927   0.994   0.753   0.694
    13   1.034   1.059   1.027   1.006   1.095
    14   0.784   0.927   1.000   0.784   0.726
    15   0.763   0.922   0.993   0.768   0.703
    16   1.009   0.975   1.007   1.002   0.983
    17   1.000   0.924   1.000   1.000   0.924
    18   0.955   0.924   1.000   0.955   0.883
    19   0.915   0.927   1.000   0.915   0.848
    20   1.001   0.951   1.008   0.993   0.952

 mean    0.848   0.946   0.986   0.860   0.802

 year =     8

   firm   effch  techch    pech    sech   tfpch
 
     1   0.997   0.982   0.981   1.016   0.979
     2   1.009   1.035   1.000   1.009   1.045
     3   0.809   0.996   1.011   0.800   0.806
     4   0.980   1.024   1.003   0.977   1.004
     5   0.899   1.026   1.010   0.890   0.922
     6   1.161   1.019   1.008   1.151   1.183
     7   1.113   1.025   1.004   1.108   1.141
     8   1.462   1.035   0.998   1.465   1.514
     9   0.951   1.035   0.998   0.953   0.985
    10   0.989   1.034   1.001   0.988   1.023
    11   1.241   1.017   1.015   1.223   1.263
    12   1.003   1.035   1.002   1.000   1.038
    13   1.000   0.978   1.000   1.000   0.978
    14   1.151   1.031   1.000   1.151   1.186
    15   1.107   1.028   1.005   1.101   1.138
    16   1.101   1.006   1.016   1.084   1.107
    17   1.000   1.032   1.000   1.000   1.032
    18   0.902   1.026   1.000   0.902   0.925
    19   1.047   1.035   0.999   1.048   1.084
    20   1.008   1.014   1.009   0.999   1.022

 mean    1.038   1.021   1.003   1.035   1.060

 year =     9

   firm   effch  techch    pech    sech   tfpch
 
     1   1.123   0.984   1.094   1.026   1.105
     2   1.177   0.906   1.000   1.177   1.065
     3   1.025   0.953   1.051   0.975   0.977
     4   1.052   0.897   1.024   1.028   0.944
     5   1.128   0.896   1.008   1.119   1.010
     6   1.162   0.908   1.026   1.133   1.055
     7   1.115   0.896   1.003   1.112   0.999
     8   1.094   0.915   0.999   1.095   1.001
     9   1.134   0.908   0.998   1.137   1.031
    10   1.673   0.905   1.009   1.659   1.514
    11   0.768   0.911   1.024   0.750   0.700
    12   1.309   0.890   1.004   1.304   1.165
    13   1.000   0.988   1.000   1.000   0.988
    14   1.127   0.891   1.000   1.127   1.004
    15   1.007   0.892   0.998   1.009   0.898
    16   1.097   0.934   1.041   1.054   1.024
    17   1.000   0.904   1.000   1.000   0.904
    18   1.014   0.894   1.000   1.014   0.907
    19   1.165   0.902   1.000   1.166   1.051
    20   1.350   0.914   1.065   1.267   1.234

 mean    1.114   0.914   1.017   1.095   1.018

 year =    10

   firm   effch  techch    pech    sech   tfpch
 
     1   0.842   1.066   1.009   0.835   0.898
     2   0.747   1.016   1.000   0.747   0.760
     3   0.910   1.050   1.077   0.845   0.955
     4   0.918   1.021   1.017   0.903   0.938
     5   1.054   1.021   1.006   1.047   1.076
     6   0.557   1.027   0.970   0.574   0.572
     7   1.019   1.021   1.003   1.016   1.041
     8   0.977   1.015   1.000   0.977   0.992
     9   1.014   1.016   1.004   1.010   1.030
    10   0.544   1.016   0.988   0.550   0.552
    11   0.927   1.029   1.000   0.927   0.954
    12   0.994   1.018   1.000   0.994   1.012
    13   1.000   1.066   1.000   1.000   1.066
    14   0.892   1.019   1.000   0.892   0.908
    15   0.869   1.019   0.997   0.872   0.886
    16   0.977   1.040   1.091   0.895   1.016
    17   1.000   1.083   1.000   1.000   1.083
    18   0.931   1.020   1.000   0.931   0.950
    19   1.054   1.017   0.999   1.056   1.072
    20   0.848   1.029   1.116   0.760   0.873

 mean    0.891   1.030   1.013   0.879   0.918

 year =    11

   firm   effch  techch    pech    sech   tfpch
 
     1   1.113   0.947   1.009   1.104   1.055
     2   1.329   0.666   1.000   1.329   0.885
     3   1.149   0.831   0.998   1.151   0.955
     4   1.412   0.686   1.008   1.400   0.968
     5   1.606   0.686   1.007   1.595   1.102
     6   1.183   0.707   0.965   1.226   0.837
     7   1.607   0.685   1.010   1.591   1.100
     8   1.558   0.661   1.001   1.556   1.030
     9   1.589   0.662   1.000   1.589   1.052
    10   1.899   0.666   1.022   1.858   1.266
    11   1.389   0.720   1.000   1.389   1.000
    12   1.411   0.675   1.000   1.411   0.953
    13   1.000   0.980   1.000   1.000   0.980
    14   1.450   0.676   1.000   1.450   0.981
    15   1.321   0.677   0.998   1.324   0.894
    16   1.244   0.779   1.000   1.243   0.969
    17   1.000   0.608   1.000   1.000   0.608
    18   1.418   0.680   1.000   1.418   0.964
    19   1.358   0.667   1.000   1.358   0.906
    20   1.430   0.716   1.042   1.373   1.024

 mean    1.356   0.714   1.003   1.352   0.968

 year =    12

   firm   effch  techch    pech    sech   tfpch
 
     1   0.951   1.026   0.991   0.959   0.976
     2   0.877   1.022   1.000   0.877   0.895
     3   0.809   1.042   0.976   0.829   0.843
     4   0.927   1.039   0.994   0.932   0.963
     5   0.786   1.039   0.999   0.787   0.817
     6   1.111   1.049   0.973   1.142   1.165
     7   0.926   1.038   0.996   0.930   0.962
     8   0.838   1.017   1.000   0.838   0.852
     9   1.032   1.017   1.000   1.032   1.050
    10   1.113   1.019   1.011   1.101   1.135
    11   0.917   1.058   1.000   0.917   0.970
    12   0.759   1.031   1.000   0.759   0.783
    13   1.000   1.005   1.000   1.000   1.005
    14   0.923   1.031   1.000   0.923   0.952
    15   0.853   1.031   0.997   0.855   0.879
    16   0.947   1.049   1.003   0.944   0.993
    17   0.744   0.975   1.000   0.744   0.725
    18   0.988   1.033   1.000   0.988   1.021
    19   0.900   1.023   1.001   0.899   0.921
    20   1.005   1.059   1.000   1.005   1.064

 mean    0.915   1.030   0.997   0.917   0.942


 MALMQUIST INDEX SUMMARY OF ANNUAL MEANS

   year   effch  techch    pech    sech   tfpch
 
     2   1.834   0.528   1.027   1.786   0.969
     3   0.863   1.184   0.991   0.871   1.022
     4   0.959   1.004   0.997   0.962   0.962
     5   1.053   0.907   0.998   1.055   0.956
     6   1.078   0.916   1.006   1.072   0.987
     7   0.848   0.946   0.986   0.860   0.802
     8   1.038   1.021   1.003   1.035   1.060
     9   1.114   0.914   1.017   1.095   1.018
    10   0.891   1.030   1.013   0.879   0.918
    11   1.356   0.714   1.003   1.352   0.968
    12   0.915   1.030   0.997   0.917   0.942

 mean    1.058   0.909   1.003   1.055   0.962


 MALMQUIST INDEX SUMMARY OF FIRM MEANS

   firm   effch  techch    pech    sech   tfpch
 
     1   1.019   0.943   1.010   1.009   0.960
     2   1.064   0.903   1.000   1.064   0.961
     3   0.995   0.927   1.008   0.987   0.923
     4   1.074   0.898   1.006   1.068   0.965
     5   1.047   0.903   1.005   1.041   0.945
     6   0.907   0.904   0.987   0.919   0.820
     7   1.094   0.902   1.001   1.093   0.987
     8   1.108   0.903   0.999   1.108   1.000
     9   1.108   0.903   1.001   1.107   1.000
    10   1.125   0.902   1.004   1.121   1.015
    11   1.047   0.906   1.006   1.041   0.949
    12   1.084   0.904   1.000   1.084   0.980
    13   1.030   0.945   1.009   1.021   0.973
    14   1.136   0.904   1.000   1.136   1.027
    15   1.041   0.903   0.998   1.044   0.940
    16   1.007   0.917   1.008   0.999   0.924
    17   1.046   0.896   1.000   1.046   0.937
    18   1.043   0.900   1.000   1.043   0.938
    19   1.105   0.903   1.000   1.105   0.998
    20   1.115   0.908   1.024   1.088   1.012

 mean    1.058   0.909   1.003   1.055   0.962
 
 [Note that all Malmquist index averages are geometric means]
